# Supplementary material for: Physiological and behavioral response of the Asian shore crab, Hemigrapsus sanguineus, to salinity: implications for estuarine distribution and invasion
Source: PeerJ. 2018 Aug 14;6:e5446. doi: 10.7717/peerj.5446 (PMC6097503; doi:10.7717/peerj.5446)
Supplement: Supplemental Information 2 — Each data point represents an individual crab’s behavior after 12 hours for the three experiment types (5 PSU ×35 PSU, 5 PSU ×15 PSU, or 15 PSU ×35 PSU), including whether it left the starting salinity, its initial acclimation salinity, the temperature of the experiment, and its sex. [file peerj-06-5446-s011.xlsx]

## Sheet: Hemigrapsus behavior preference
Date of exp't	Treatment (PSU)	Temp (degrees C)	Crab #	Species	Sex	Acclimation Salinity (PSU)	Starting Salinity (PSU)	Ending Salinity (PSU)	Left Starting Point?	Notes
2011-01-23	15X35	10	2	H. sanguineus	M	5	15	15	0
2011-01-23	15X35	10	5	H. sanguineus	M	5	15	15	0
2011-01-23	15X35	10	8	H. sanguineus	F	5	15	15	0
2011-01-23	15X35	10	10	H. sanguineus	F	5	15	15	0
2011-01-23	15X35	10	11	H. sanguineus	F	5	15	15	0
2011-01-23	15X35	10	12	H. sanguineus	F	5	15	15	0
2011-01-23	15X35	10	13	H. sanguineus	F	5	15	15	0
2011-01-23	15X35	10	14	H. sanguineus	F	5	15	15	0
2011-03-27	15X35	10	17	H. sanguineus	M	5	15	15	0
2011-03-27	15X35	10	20	H. sanguineus	M	5	15	15	0
2011-03-27	15X35	10	21	H. sanguineus	M	5	15	15	0
2011-03-28	15X35	10	16	H. sanguineus	M	5	15	15	0
2011-03-28	15X35	10	17	H. sanguineus	M	5	15	15	0
2011-03-28	15X35	10	20	H. sanguineus	M	5	15	15	0
2011-03-28	15X35	10	21	H. sanguineus	M	5	15	15	0
2011-04-14	15X35	10	11	H. sanguineus	F	5	15	15	0
2011-04-14	15X35	10	12	H. sanguineus	F	5	15	15	0
2011-04-14	15X35	10	13	H. sanguineus	F	5	15	15	0
2011-04-14	15X35	10	17	H. sanguineus	F	5	15	15	0
2011-04-14	15X35	10	20	H. sanguineus	F	5	15	15	0
2011-04-14	15X35	10	22	H. sanguineus	F	5	15	15	0
2011-01-23	15X35	10	1	H. sanguineus	M	5	35	35	0
2011-01-23	15X35	10	3	H. sanguineus	M	5	35	35	0
2011-01-23	15X35	10	4	H. sanguineus	M	5	35	35	0
2011-01-23	15X35	10	6	H. sanguineus	M	5	35	35	0
2011-01-23	15X35	10	7	H. sanguineus	M	5	35	35	0
2011-01-23	15X35	10	9	H. sanguineus	F	5	35	35	0
2011-03-27	15X35	10	16	H. sanguineus	M	5	35	35	0
2011-03-27	15X35	10	18	H. sanguineus	M	5	35	35	0
2011-03-27	15X35	10	19	H. sanguineus	M	5	35	35	0
2011-03-27	15X35	10	22	H. sanguineus	M	5	35	out (alive)	1
2011-03-27	15X35	10	23	H. sanguineus	M	5	35	35	0
2011-03-27	15X35	10	24	H. sanguineus	M	5	35	35	0
2011-03-28	15X35	10	13	H. sanguineus	M	5	35	35	0
2011-03-28	15X35	10	14	H. sanguineus	M	5	35	35	0
2011-03-28	15X35	10	15	H. sanguineus	M	5	35	35	0
2011-03-28	15X35	10	18	H. sanguineus	M	5	35	35	0
2011-03-28	15X35	10	19	H. sanguineus	M	5	35	35	0
2011-03-28	15X35	10	22	H. sanguineus	F	5	35	35	0
2011-03-28	15X35	10	23	H. sanguineus	F	5	35	35	0
2011-03-28	15X35	10	24	H. sanguineus	F	5	35	35	0
2011-04-14	15X35	10	8	H. sanguineus	F	5	35	out (alive)	1
2011-04-14	15X35	10	9	H. sanguineus	F	5	35	35	0
2011-04-14	15X35	10	10	H. sanguineus	F	5	35	35	0
2011-04-14	15X35	10	14	H. sanguineus	F	5	35	35	0
2011-04-14	15X35	10	15	H. sanguineus	F	5	35	35	0
2011-04-14	15X35	10	16	H. sanguineus	F	5	35	out (dead)	1
2011-04-14	15X35	10	18	H. sanguineus	F	5	35	35	0
2011-04-14	15X35	10	19	H. sanguineus	F	5	35	35	0
2011-04-14	15X35	10	21	H. sanguineus	F	5	35	35	0
2011-01-22	15X35	10	1	H. sanguineus	M	35	15	15	0
2011-01-22	15X35	10	3	H. sanguineus	M	35	15	out (alive)	1
2011-01-22	15X35	10	4	H. sanguineus	M	35	15	35	1
2011-01-22	15X35	10	5	H. sanguineus	M	35	15	35	1
2011-01-22	15X35	10	7	H. sanguineus	M	35	15	out (alive)	1
2011-01-22	15X35	10	8	H. sanguineus	M	35	15	15	0
2011-01-22	15X35	10	10	H. sanguineus	M	35	15	35	1
2011-01-22	15X35	10	11	H. sanguineus	M	35	15	15	0
2011-01-22	15X35	10	13	H. sanguineus	M	35	15	35	1
2011-01-22	15X35	10	15	H. sanguineus	M	35	15	out (alive)	1
2011-01-23	15X35	10	16	H. sanguineus	F	35	15	15	0
2011-01-23	15X35	10	17	H. sanguineus	F	35	15	15	0
2011-01-24	15X35	10	1	H. sanguineus	M	35	15	35	1
2011-01-24	15X35	10	2	H. sanguineus	M	35	15	15	0
2011-01-24	15X35	10	5	H. sanguineus	M	35	15	15	0
2011-03-27	15X35	10	2	H. sanguineus	F	35	15	15	0
2011-03-27	15X35	10	4	H. sanguineus	F	35	15	15	0
2011-03-27	15X35	10	10	H. sanguineus	F	35	15	15	0
2011-03-27	15X35	10	11	H. sanguineus	F	35	15	15	0
2011-03-27	15X35	10	12	H. sanguineus	F	35	15	15	0
2011-03-27	15X35	10	15	H. sanguineus	F	35	15	15	0
2011-04-14	15X35	10	3	H. sanguineus	F	35	15	out (alive)	1
2011-04-14	15X35	10	4	H. sanguineus	F	35	15	15	0
2011-04-14	15X35	10	5	H. sanguineus	F	35	15	out (dead)	1
2011-04-14	15X35	10	6	H. sanguineus	F	35	15	out (alive)	1
2011-01-22	15X35	10	2	H. sanguineus	M	35	35	35	0
2011-01-22	15X35	10	6	H. sanguineus	M	35	35	35	0
2011-01-22	15X35	10	9	H. sanguineus	M	35	35	35	0
2011-01-22	15X35	10	12	H. sanguineus	M	35	35	35	0
2011-01-22	15X35	10	14	H. sanguineus	M	35	35	35	0
2011-01-23	15X35	10	15	H. sanguineus	F	35	35	35	0
2011-01-24	15X35	10	3	H. sanguineus	M	35	35	35	0
2011-01-24	15X35	10	4	H. sanguineus	M	35	35	35	0
2011-01-24	15X35	10	6	H. sanguineus	M	35	35	35	0
2011-01-24	15X35	10	7	H. sanguineus	M	35	35	35	0
2011-01-24	15X35	10	8	H. sanguineus	M	35	35	35	0
2011-01-25	15X35	10	1	H. sanguineus	M	35	35	35	0
2011-01-25	15X35	10	2	H. sanguineus	M	35	35	35	0
2011-03-27	15X35	10	1	H. sanguineus	F	35	35	35	0
2011-03-27	15X35	10	3	H. sanguineus	F	35	35	35	0
2011-03-27	15X35	10	5	H. sanguineus	F	35	35	35	0
2011-03-27	15X35	10	6	H. sanguineus	F	35	35	35	0
2011-03-27	15X35	10	7	H. sanguineus	F	35	35	35	0
2011-03-27	15X35	10	8	H. sanguineus	F	35	35	35	0
2011-03-27	15X35	10	9	H. sanguineus	F	35	35	35	0
2011-03-27	15X35	10	13	H. sanguineus	F	35	35	35	0
2011-03-27	15X35	10	14	H. sanguineus	F	35	35	35	0
2011-04-14	15X35	10	1	H. sanguineus	F	35	35	15	1
2011-04-14	15X35	10	2	H. sanguineus	F	35	35	35	0
2011-04-14	15X35	10	7	H. sanguineus	F	35	35	35	0
2011-02-12	5X15	10	14	H. sanguineus	M	5	5	out (alive)	1
2011-02-12	5X15	10	15	H. sanguineus	M	5	5	out (alive)	1
2011-02-12	5X15	10	16	H. sanguineus	M	5	5	15	1
2011-02-12	5X15	10	17	H. sanguineus	F	5	5	out (alive)	1
2011-02-12	5X15	10	18	H. sanguineus	F	5	5	out (alive)	1
2011-02-12	5X15	10	19	H. sanguineus	F	5	5	15	1
2011-03-22	5X15	10	18	H. sanguineus	F	5	5	out (alive)	1
2011-03-22	5X15	10	19	H. sanguineus	F	5	5	5	0	on ramp 5
2011-03-24	5X15	10	15	H. sanguineus	M	5	5	5	0
2011-03-24	5X15	10	16	H. sanguineus	M	5	5	15	1
2011-03-24	5X15	10	23	H. sanguineus	M	5	5	5	0
2011-03-24	5X15	10	24	H. sanguineus	M	5	5	15	1	on ramp 15
2011-03-25	5X15	10	6	H. sanguineus	F	5	5	5	0
2011-03-25	5X15	10	8	H. sanguineus	F	5	5	5	0
2011-03-25	5X15	10	10	H. sanguineus	F	5	5	15	1
2011-03-25	5X15	10	11	H. sanguineus	F	5	5	out	1
2011-03-25	5X15	10	12	H. sanguineus	F	5	5	5	0
2011-03-25	5X15	10	14	H. sanguineus	F	5	5	5	0
2011-03-25	5X15	10	15	H. sanguineus	F	5	5	5	0
2011-03-25	5X15	10	17	H. sanguineus	M	5	5	5	0
2011-03-25	5X15	10	19	H. sanguineus	M	5	5	5	0	in air 5
2011-03-25	5X15	10	20	H. sanguineus	M	5	5	15	1
2011-03-25	5X15	10	21	H. sanguineus	M	5	5	5	0	on ramp 5
2011-03-25	5X15	10	22	H. sanguineus	M	5	5	out	1
2011-02-12	5X15	10	20	H. sanguineus	F	5	15	15	0
2011-02-12	5X15	10	21	H. sanguineus	F	5	15	15	0
2011-03-22	5X15	10	17	H. sanguineus	M	5	15	5	1	in air 5
2011-03-22	5X15	10	20	H. sanguineus	F	5	15	out (alive)	1
2011-03-22	5X15	10	21	H. sanguineus	M	5	15	5	1
2011-03-22	5X15	10	22	H. sanguineus	M	5	15	5	1
2011-03-22	5X15	10	23	H. sanguineus	F	5	15	15	0
2011-03-22	5X15	10	24	H. sanguineus	M	5	15	15	0
2011-03-24	5X15	10	14	H. sanguineus	M	5	15	15	0
2011-03-24	5X15	10	17	H. sanguineus	M	5	15	15	0
2011-03-24	5X15	10	18	H. sanguineus	M	5	15	5	1	on ramp 5
2011-03-24	5X15	10	19	H. sanguineus	M	5	15	15	0
2011-03-24	5X15	10	20	H. sanguineus	M	5	15	out (alive)	1
2011-03-24	5X15	10	21	H. sanguineus	M	5	15	15	0
2011-03-24	5X15	10	22	H. sanguineus	M	5	15	15	0
2011-03-25	5X15	10	1	H. sanguineus	F	5	15	15	0
2011-03-25	5X15	10	2	H. sanguineus	F	5	15	15	0
2011-03-25	5X15	10	3	H. sanguineus	F	5	15	15	0
2011-03-25	5X15	10	4	H. sanguineus	F	5	15	15	0
2011-03-25	5X15	10	5	H. sanguineus	F	5	15	15	0
2011-03-25	5X15	10	7	H. sanguineus	F	5	15	15	0
2011-03-25	5X15	10	9	H. sanguineus	F	5	15	15	0
2011-03-25	5X15	10	13	H. sanguineus	F	5	15	15	0
2011-03-25	5X15	10	16	H. sanguineus	F	5	15	15	0
2011-03-25	5X15	10	18	H. sanguineus	M	5	15	15	0
2011-03-25	5X15	10	23	H. sanguineus	M	5	15	15	0
2011-01-25	5X15	10	5	H. sanguineus	M	35	5	15	1
2011-01-25	5X15	10	9	H. sanguineus	M	35	5	15	1
2011-01-25	5X15	10	10	H. sanguineus	M	35	5	15	1
2011-01-25	5X15	10	13	H. sanguineus	M	35	5	5	0	dead
2011-01-25	5X15	10	16	H. sanguineus	M	35	5	in air	1
2011-02-08	5X15	10	2	H. sanguineus	M	35	5	out (alive)	1
2011-02-08	5X15	10	4	H. sanguineus	M	35	5	in other	1	in other
2011-02-08	5X15	10	5	H. sanguineus	M	35	5	out (dead)	1
2011-02-08	5X15	10	6	H. sanguineus	M	35	5	out (alive)	1
2011-02-08	5X15	10	7	H. sanguineus	M	35	5	15	1
2011-02-08	5X15	10	8	H. sanguineus	M	35	5	15	1
2011-02-08	5X15	10	10	H. sanguineus	M	35	5	15	1
2011-02-12	5X15	10	3	H. sanguineus	F	35	5	out (alive)	1
2011-02-12	5X15	10	7	H. sanguineus	F	35	5	5	0
2011-02-12	5X15	10	8	H. sanguineus	F	35	5	5	0
2011-02-12	5X15	10	9	H. sanguineus	F	35	5	5	0	dead
2011-02-12	5X15	10	10	H. sanguineus	F	35	5	5	0
2011-02-12	5X15	10	13	H. sanguineus	F	35	5	out (dead)	1
2011-03-24	5X15	10	2	H. sanguineus	F	35	5	5	0
2011-03-24	5X15	10	3	H. sanguineus	F	35	5	out (alive)	1
2011-03-24	5X15	10	6	H. sanguineus	F	35	5	15	1
2011-03-24	5X15	10	8	H. sanguineus	F	35	5	5	0
2011-03-24	5X15	10	9	H. sanguineus	F	35	5	5	0
2011-03-24	5X15	10	10	H. sanguineus	F	35	5	5	0
2011-03-24	5X15	10	11	H. sanguineus	F	35	5	5	0	dead
2011-03-24	5X15	10	13	H. sanguineus	F	35	5	15	1
2011-01-25	5X15	10	3	H. sanguineus	M	35	15	15	0
2011-01-25	5X15	10	4	H. sanguineus	M	35	15	15	0
2011-01-25	5X15	10	6	H. sanguineus	M	35	15	15	0
2011-01-25	5X15	10	7	H. sanguineus	M	35	15	15	0
2011-01-25	5X15	10	8	H. sanguineus	M	35	15	15	0
2011-01-25	5X15	10	11	H. sanguineus	M	35	15	15	0
2011-01-25	5X15	10	12	H. sanguineus	M	35	15	15	0
2011-01-25	5X15	10	14	H. sanguineus	M	35	15	15	0
2011-01-25	5X15	10	15	H. sanguineus	M	35	15	5	1
2011-01-25	5X15	10	17	H. sanguineus	M	35	15	15	0
2011-02-08	5X15	10	1	H. sanguineus	M	35	15	15	0
2011-02-08	5X15	10	3	H. sanguineus	M	35	15	5	1
2011-02-08	5X15	10	9	H. sanguineus	M	35	15	out (alive)	1
2011-02-12	5X15	10	2	H. sanguineus	F	35	15	5	1
2011-02-12	5X15	10	4	H. sanguineus	F	35	15	out (alive)	1
2011-02-12	5X15	10	5	H. sanguineus	F	35	15	out (alive)	1
2011-02-12	5X15	10	6	H. sanguineus	F	35	15	15	0
2011-02-12	5X15	10	11	H. sanguineus	F	35	15	15	0
2011-02-12	5X15	10	12	H. sanguineus	F	35	15	15	0	on ramp 15
2011-03-24	5X15	10	1	H. sanguineus	F	35	15	5	1
2011-03-24	5X15	10	4	H. sanguineus	F	35	15	15	0
2011-03-24	5X15	10	5	H. sanguineus	F	35	15	15	0
2011-03-24	5X15	10	7	H. sanguineus	F	35	15	15	0
2011-03-24	5X15	10	12	H. sanguineus	F	35	15	15	0
2011-02-28	5X20	10	1	H. sanguineus	M	5	5	5	0
2011-02-28	5X20	10	2	H. sanguineus	M	5	5	5	0
2011-02-28	5X20	10	3	H. sanguineus	M	5	5	out (alive)	1
2011-02-28	5X20	10	4	H. sanguineus	F	5	5	20	1
2011-02-28	5X20	10	5	H. sanguineus	F	5	5	20	1
2011-02-28	5X20	10	7	H. sanguineus	F	5	5	5	0
2011-04-14	5X20	10	23	H. sanguineus	F	5	5	in air	1	alive
2011-04-21	5X20	10	10	H. sanguineus	M	5	5	5	0	in air 5
2011-04-21	5X20	10	12	H. sanguineus	M	5	5	5	0
2011-04-21	5X20	10	17	H. sanguineus	F	5	5	5	0
2011-04-21	5X20	10	19	H. sanguineus	F	5	5	5	0
2011-04-21	5X20	10	20	H. sanguineus	F	5	5	20	1
2011-04-21	5X20	10	21	H. sanguineus	F	5	5	20	1
2011-04-21	5X20	10	22	H. sanguineus	F	5	5	20	1
2011-04-21	5X20	10	23	H. sanguineus	F	5	5	5	0	in air 5
2011-04-21	5X20	10	24	H. sanguineus	F	5	5	out (dead)	1
2011-04-30	5X20	10	9	H. sanguineus	M	5	5	5	0	in air 5
2011-04-30	5X20	10	10	H. sanguineus	M	5	5	20	1
2011-04-30	5X20	10	12	H. sanguineus	M	5	5	5	0	in air 5
2011-04-30	5X20	10	14	H. sanguineus	M	5	5	5	0
2011-04-30	5X20	10	16	H. sanguineus	F	5	5	20	1
2011-04-30	5X20	10	17	H. sanguineus	F	5	5	5	0	in air 5
2011-04-30	5X20	10	20	H. sanguineus	F	5	5	5	0	in air 5
2011-04-30	5X20	10	21	H. sanguineus	F	5	5	5	0	in air 5
2011-02-28	5X20	10	6	H. sanguineus	F	5	20	20	0
2011-02-28	5X20	10	8	H. sanguineus	F	5	20	20	0
2011-04-14	5X20	10	24	H. sanguineus	F	5	20	20	0
2011-04-21	5X20	10	6	H. sanguineus	M	5	20	20	0
2011-04-21	5X20	10	7	H. sanguineus	M	5	20	20	0
2011-04-21	5X20	10	8	H. sanguineus	M	5	20	20	0
2011-04-21	5X20	10	9	H. sanguineus	M	5	20	20	0
2011-04-21	5X20	10	11	H. sanguineus	M	5	20	20	0
2011-04-21	5X20	10	13	H. sanguineus	F	5	20	20	0
2011-04-21	5X20	10	14	H. sanguineus	F	5	20	20	0
2011-04-21	5X20	10	15	H. sanguineus	F	5	20	20	0
2011-04-21	5X20	10	16	H. sanguineus	F	5	20	20	0
2011-04-21	5X20	10	18	H. sanguineus	F	5	20	20	0
2011-04-30	5X20	10	1	H. sanguineus	M	5	20	20	0
2011-04-30	5X20	10	2	H. sanguineus	M	5	20	20	0
2011-04-30	5X20	10	3	H. sanguineus	M	5	20	20	0
2011-04-30	5X20	10	4	H. sanguineus	M	5	20	20	0
2011-04-30	5X20	10	5	H. sanguineus	M	5	20	20	0
2011-04-30	5X20	10	6	H. sanguineus	M	5	20	out (dead)	1
2011-04-30	5X20	10	7	H. sanguineus	M	5	20	out (dead)	1
2011-04-30	5X20	10	8	H. sanguineus	M	5	20	20	0
2011-04-30	5X20	10	11	H. sanguineus	M	5	20	20	0
2011-04-30	5X20	10	13	H. sanguineus	M	5	20	20	0
2011-04-30	5X20	10	15	H. sanguineus	M	5	20	20	0
2011-04-30	5X20	10	18	H. sanguineus	F	5	20	20	0
2011-04-30	5X20	10	19	H. sanguineus	F	5	20	20	0	in air 20
2011-02-08	5X20	10	11	H. sanguineus	M	35	5	5	0
2011-02-08	5X20	10	17	H. sanguineus	M	35	5	20	1
2011-02-10	5X20	10	1	H. sanguineus	M	35	5	20	1
2011-02-10	5X20	10	6	H. sanguineus	M	35	5	5	0
2011-02-10	5X20	10	7	H. sanguineus	M	35	5	out (alive)	1
2011-02-10	5X20	10	9	H. sanguineus	M	35	5	5	0
2011-02-10	5X20	10	13	H. sanguineus	M	35	5	out (dead)	1	dead
2011-02-10	5X20	10	14	H. sanguineus	M	35	5	5	0	on ramp 5
2011-02-10	5X20	10	15	H. sanguineus	M	35	5	20	1
2011-02-10	5X20	10	16	H. sanguineus	M	35	5	20	1
2011-02-10	5X20	10	17	H. sanguineus	M	35	5	20	1
2011-02-12	5X20	10	1	H. sanguineus	M	35	5	out (alive)	1
2011-02-28	5X20	10	9	H. sanguineus	F	35	5	out (alive)	1
2011-02-28	5X20	10	16	H. sanguineus	F	35	5	5	0
2011-03-22	5X20	10	5	H. sanguineus	F	35	5	5	0
2011-03-22	5X20	10	6	H. sanguineus	F	35	5	out (alive)	1
2011-03-22	5X20	10	8	H. sanguineus	F	35	5	out (alive)	1
2011-03-22	5X20	10	9	H. sanguineus	F	35	5	5	0
2011-03-22	5X20	10	10	H. sanguineus	F	35	5	20	1
2011-03-22	5X20	10	13	H. sanguineus	F	35	5	5	0
2011-03-22	5X20	10	15	H. sanguineus	F	35	5	5	0
2011-03-22	5X20	10	16	H. sanguineus	F	35	5	20	1
2011-04-21	5X20	10	1	H. sanguineus	F	35	5	5	0	in air 5
2011-04-21	5X20	10	4	H. sanguineus	F	35	5	5	0
2011-02-08	5X20	10	12	H. sanguineus	M	35	20	20	0
2011-02-08	5X20	10	13	H. sanguineus	M	35	20	5	1
2011-02-08	5X20	10	14	H. sanguineus	M	35	20	20	0
2011-02-08	5X20	10	15	H. sanguineus	M	35	20	out (alive)	1
2011-02-08	5X20	10	16	H. sanguineus	M	35	20	20	0
2011-02-10	5X20	10	2	H. sanguineus	M	35	20	20	0
2011-02-10	5X20	10	3	H. sanguineus	M	35	20	20	0
2011-02-10	5X20	10	4	H. sanguineus	M	35	20	20	0
2011-02-10	5X20	10	5	H. sanguineus	M	35	20	20	0
2011-02-10	5X20	10	8	H. sanguineus	M	35	20	5	1
2011-02-10	5X20	10	10	H. sanguineus	M	35	20	20	0
2011-02-10	5X20	10	11	H. sanguineus	M	35	20	20	0
2011-02-10	5X20	10	12	H. sanguineus	M	35	20	20	0
2011-02-28	5X20	10	10	H. sanguineus	F	35	20	20	0
2011-02-28	5X20	10	11	H. sanguineus	F	35	20	20	0
2011-02-28	5X20	10	12	H. sanguineus	F	35	20	20	0
2011-02-28	5X20	10	13	H. sanguineus	F	35	20	20	0
2011-02-28	5X20	10	14	H. sanguineus	F	35	20	20	0
2011-02-28	5X20	10	15	H. sanguineus	F	35	20	20	0
2011-03-22	5X20	10	4	H. sanguineus	F	35	20	20	0
2011-03-22	5X20	10	11	H. sanguineus	F	35	20	20	0
2011-03-22	5X20	10	12	H. sanguineus	F	35	20	5	1
2011-03-22	5X20	10	14	H. sanguineus	F	35	20	20	0
2011-04-21	5X20	10	2	H. sanguineus	F	35	20	20	0
2011-04-21	5X20	10	3	H. sanguineus	F	35	20	20	0
2011-04-21	5X20	10	5	H. sanguineus	F	35	20	20	0
2010-12-07	5X35	10	1	H. sanguineus	M	5	5	35	1
2010-12-07	5X35	10	4	H. sanguineus	M	5	5	5	0
2010-12-07	5X35	10	6	H. sanguineus	M	5	5	5	0
2010-12-07	5X35	10	8	H. sanguineus	M	5	5	35	1
2010-12-07	5X35	10	10	H. sanguineus	M	5	5	out	1
2010-12-07	5X35	10	12	H. sanguineus	M	5	5	35	1
2011-01-18	5X35	10	2	H. sanguineus	M	5	5	5	0
2011-01-18	5X35	10	5	H. sanguineus	M	5	5	35	1
2011-01-18	5X35	10	7	H. sanguineus	M	5	5	5	0
2011-01-18	5X35	10	8	H. sanguineus	F	5	5	out	1
2011-01-18	5X35	10	9	H. sanguineus	F	5	5	35	1
2011-01-18	5X35	10	13	H. sanguineus	F	5	5	out	1
2011-01-20	5X35	10	11	H. sanguineus	F	5	5	35	1
2011-01-20	5X35	10	15	H. sanguineus	F	5	5	in air	1
2011-03-28	5X35	10	1	H. sanguineus	F	5	5	5	0
2011-03-28	5X35	10	5	H. sanguineus	F	5	5	5	0
2011-03-28	5X35	10	7	H. sanguineus	F	5	5	5	0
2010-12-07	5X35	10	2	H. sanguineus	M	5	35	35	0
2010-12-07	5X35	10	3	H. sanguineus	M	5	35	35	0
2010-12-07	5X35	10	5	H. sanguineus	M	5	35	35	0
2010-12-07	5X35	10	7	H. sanguineus	M	5	35	35	0
2010-12-07	5X35	10	9	H. sanguineus	M	5	35	35	0
2010-12-07	5X35	10	11	H. sanguineus	M	5	35	35	0
2011-01-18	5X35	10	1	H. sanguineus	M	5	35	35	0
2011-01-18	5X35	10	3	H. sanguineus	M	5	35	35	0
2011-01-18	5X35	10	4	H. sanguineus	M	5	35	35	0
2011-01-18	5X35	10	6	H. sanguineus	M	5	35	35	0
2011-01-18	5X35	10	10	H. sanguineus	F	5	35	35	0
2011-01-18	5X35	10	11	H. sanguineus	F	5	35	35	0
2011-01-18	5X35	10	12	H. sanguineus	F	5	35	35	0
2011-01-18	5X35	10	14	H. sanguineus	F	5	35	35	0
2011-01-20	5X35	10	9	H. sanguineus	F	5	35	35	0
2011-01-20	5X35	10	10	H. sanguineus	F	5	35	35	0
2011-01-20	5X35	10	12	H. sanguineus	F	5	35	35	0
2011-01-20	5X35	10	13	H. sanguineus	F	5	35	35	0
2011-01-20	5X35	10	14	H. sanguineus	F	5	35	35	0
2011-03-25	5X35	10	24	H. sanguineus	F	5	35	35	0
2011-03-28	5X35	10	2	H. sanguineus	F	5	35	35	0
2011-03-28	5X35	10	3	H. sanguineus	F	5	35	35	0
2011-03-28	5X35	10	4	H. sanguineus	F	5	35	35	0
2011-03-28	5X35	10	6	H. sanguineus	F	5	35	35	0
2010-11-30	5X35	10	2	H. sanguineus	M	35	5	5	0
2010-11-30	5X35	10	4	H. sanguineus	M	35	5	5	0
2010-11-30	5X35	10	5	H. sanguineus	M	35	5	35	1
2010-11-30	5X35	10	7	H. sanguineus	M	35	5	5	0
2010-11-30	5X35	10	10	H. sanguineus	M	35	5	5	0
2010-11-30	5X35	10	11	H. sanguineus	M	35	5	35	1
2010-12-03	5X35	10	3	H. sanguineus	M	35	5	5	0
2010-12-03	5X35	10	8	H. sanguineus	M	35	5	5	0
2010-12-03	5X35	10	9	H. sanguineus	M	35	5	5	0
2010-12-03	5X35	10	10	H. sanguineus	M	35	5	5	0
2010-12-03	5X35	10	12	H. sanguineus	M	35	5	out (alive)	1
2010-12-07	5X35	10	13	H. sanguineus	F	35	5	35	1
2010-12-07	5X35	10	14	H. sanguineus	F	35	5	5	0
2010-12-07	5X35	10	15	H. sanguineus	F	35	5	5	0
2011-01-20	5X35	10	2	H. sanguineus	F	35	5	35	1
2011-01-20	5X35	10	5	H. sanguineus	F	35	5	out (alive)	1
2011-01-20	5X35	10	7	H. sanguineus	F	35	5	5	0
2011-01-24	5X35	10	10	H. sanguineus	F	35	5	5	0
2011-01-24	5X35	10	11	H. sanguineus	F	35	5	out (dead)	1
2011-01-24	5X35	10	12	H. sanguineus	F	35	5	35	1
2011-01-24	5X35	10	13	H. sanguineus	F	35	5	35	1
2011-01-24	5X35	10	14	H. sanguineus	F	35	5	35	1
2011-01-24	5X35	10	15	H. sanguineus	F	35	5	out (alive)	1
2011-03-28	5X35	10	10	H. sanguineus	F	35	5	5	0
2010-11-30	5X35	10	1	H. sanguineus	M	35	35	35	0
2010-11-30	5X35	10	3	H. sanguineus	M	35	35	5	1
2010-11-30	5X35	10	6	H. sanguineus	M	35	35	35	0
2010-11-30	5X35	10	8	H. sanguineus	M	35	35	35	0
2010-11-30	5X35	10	9	H. sanguineus	M	35	35	35	0
2010-11-30	5X35	10	12	H. sanguineus	M	35	35	35	0
2010-12-03	5X35	10	1	H. sanguineus	M	35	35	35	0
2010-12-03	5X35	10	2	H. sanguineus	M	35	35	35	0
2010-12-03	5X35	10	4	H. sanguineus	M	35	35	35	0
2010-12-03	5X35	10	5	H. sanguineus	M	35	35	35	0
2010-12-03	5X35	10	6	H. sanguineus	M	35	35	35	0
2010-12-03	5X35	10	7	H. sanguineus	M	35	35	35	0
2010-12-03	5X35	10	11	H. sanguineus	M	35	35	35	0
2011-01-18	5X35	10	15	H. sanguineus	M	35	35	35	0
2011-01-20	5X35	10	1	H. sanguineus	F	35	35	35	0
2011-01-20	5X35	10	3	H. sanguineus	F	35	35	35	0
2011-01-20	5X35	10	4	H. sanguineus	F	35	35	35	0
2011-01-20	5X35	10	6	H. sanguineus	F	35	35	out (alive)	1
2011-01-20	5X35	10	8	H. sanguineus	F	35	35	35	0
2011-01-24	5X35	10	9	H. sanguineus	F	35	35	35	0
2011-01-24	5X35	10	16	H. sanguineus	F	35	35	35	0
2011-01-24	5X35	10	17	H. sanguineus	F	35	35	35	0
2011-03-28	5X35	10	8	H. sanguineus	F	35	35	35	0
2011-03-28	5X35	10	9	H. sanguineus	F	35	35	35	0
2011-03-28	5X35	10	11	H. sanguineus	F	35	35	35	0
2011-03-28	5X35	10	12	H. sanguineus	F	35	35	35	0
2010-10-20	15X35	20	7	H. sanguineus	M	5	15	out	1
2010-10-20	15X35	20	8	H. sanguineus	M	5	15	15	0
2010-10-20	15X35	20	9	H. sanguineus	M	5	15	out	1
2010-10-20	15X35	20	14	H. sanguineus	F	5	15	15	0
2010-10-20	15X35	20	15	H. sanguineus	F	5	15	15	0
2010-10-20	15X35	20	16	H. sanguineus	F	5	15	out	1
2010-10-20	15X35	20	17	H. sanguineus	F	5	15	15	0
2010-10-20	15X35	20	18	H. sanguineus	F	5	15	35	1
2010-10-20	15X35	20	22	H. sanguineus	F	5	15	15	0
2010-10-20	15X35	20	25	H. sanguineus	F	5	15	35	1
2010-10-17	15X35	20	14	H. sanguineus	M	5	15	out	1
2010-10-17	15X35	20	16	H. sanguineus	M	5	15	15	0
2010-10-17	15X35	20	18	H. sanguineus	M	5	15	15	0
2010-10-17	15X35	20	20	H. sanguineus	F	5	15	15	0
2010-10-17	15X35	20	22	H. sanguineus	F	5	15	15	0
2010-10-17	15X35	20	24	H. sanguineus	F	5	15	15	0
2010-10-17	15X35	20	25	H. sanguineus	F	5	15	15	0
2010-10-19	15X35	20	20	H. sanguineus	M	5	15	out	1
2010-10-19	15X35	20	22	H. sanguineus	M	5	15	35	1
2010-10-19	15X35	20	23	H. sanguineus	M	5	15	15	0
2010-10-22	15X35	20	1	H. sanguineus	F	5	15	15	0
2010-10-22	15X35	20	4	H. sanguineus	F	5	15	15	0
2010-10-22	15X35	20	6	H. sanguineus	F	5	15	15	0
2010-10-22	15X35	20	7	H. sanguineus	M	5	15	15	0
2010-10-22	15X35	20	8	H. sanguineus	M	5	15	out	1
2010-10-22	15X35	20	9	H. sanguineus	M	5	15	35	1
2010-10-22	15X35	20	10	H. sanguineus	M	5	15	15	0
2010-10-22	15X35	20	13	H. sanguineus	M	5	15	15	0
2010-10-20	15X35	20	6	H. sanguineus	M	5	35	out	1
2010-10-20	15X35	20	10	H. sanguineus	M	5	35	out	1
2010-10-20	15X35	20	11	H. sanguineus	M	5	35	out	1
2010-10-20	15X35	20	12	H. sanguineus	F	5	35	35	0
2010-10-20	15X35	20	13	H. sanguineus	F	5	35	35	0
2010-10-20	15X35	20	19	H. sanguineus	F	5	35	out	1
2010-10-20	15X35	20	20	H. sanguineus	F	5	35	35	0
2010-10-20	15X35	20	21	H. sanguineus	F	5	35	35	0
2010-10-20	15X35	20	23	H. sanguineus	F	5	35	35	0
2010-10-20	15X35	20	24	H. sanguineus	F	5	35	35	0
2010-10-17	15X35	20	13	H. sanguineus	M	5	35	35	0
2010-10-17	15X35	20	15	H. sanguineus	M	5	35	35	0
2010-10-17	15X35	20	17	H. sanguineus	M	5	35	35	0
2010-10-17	15X35	20	19	H. sanguineus	M	5	35	out	1
2010-10-17	15X35	20	21	H. sanguineus	F	5	35	35	0
2010-10-17	15X35	20	23	H. sanguineus	F	5	35	35	0
2010-10-19	15X35	20	21	H. sanguineus	M	5	35	35	0
2010-10-19	15X35	20	24	H. sanguineus	M	5	35	15	1
2010-10-19	15X35	20	25	H. sanguineus	M	5	35	35	0
2010-10-22	15X35	20	2	H. sanguineus	F	5	35	35	0
2010-10-22	15X35	20	3	H. sanguineus	F	5	35	35	0
2010-10-22	15X35	20	5	H. sanguineus	F	5	35	35	0
2010-10-22	15X35	20	11	H. sanguineus	M	5	35	35	0
2010-10-22	15X35	20	12	H. sanguineus	M	5	35	35	0
2010-10-20	15X35	20	1	H. sanguineus	F	35	15	out	1
2010-10-20	15X35	20	2	H. sanguineus	F	35	15	15	0
2010-10-17	15X35	20	1	H. sanguineus	M	35	15	out	1
2010-10-17	15X35	20	2	H. sanguineus	M	35	15	out	1
2010-10-17	15X35	20	5	H. sanguineus	M	35	15	35	1
2010-10-17	15X35	20	7	H. sanguineus	F	35	15	15	0
2010-10-17	15X35	20	8	H. sanguineus	F	35	15	15	0
2010-10-17	15X35	20	10	H. sanguineus	F	35	15	15	0
2010-10-19	15X35	20	1	H. sanguineus	F	35	15	15	0
2010-10-19	15X35	20	2	H. sanguineus	F	35	15	15	0
2010-10-19	15X35	20	6	H. sanguineus	F	35	15	15	0
2010-10-19	15X35	20	7	H. sanguineus	F	35	15	15	0
2010-10-19	15X35	20	8	H. sanguineus	F	35	15	15	0
2010-10-19	15X35	20	12	H. sanguineus	F	35	15	out	1
2010-10-19	15X35	20	15	H. sanguineus	M	35	15	15	0
2010-10-19	15X35	20	16	H. sanguineus	M	35	15	15	0
2010-10-19	15X35	20	18	H. sanguineus	M	35	15	15	0
2010-10-22	15X35	20	17	H. sanguineus	M	35	15	35	1
2010-10-22	15X35	20	18	H. sanguineus	M	35	15	15	0
2010-11-16	15X35	20	8	H. sanguineus	M	35	15	35	1
2010-11-16	15X35	20	9	H. sanguineus	M	35	15	15	0
2010-11-16	15X35	20	10	H. sanguineus	M	35	15	15	0
2010-11-16	15X35	20	11	H. sanguineus	M	35	15	35	1
2010-10-20	15X35	20	3	H. sanguineus	F	35	35	out	1
2010-10-20	15X35	20	4	H. sanguineus	F	35	35	35	0
2010-10-20	15X35	20	5	H. sanguineus	F	35	35	35	0
2010-10-17	15X35	20	3	H. sanguineus	M	35	35	35	0
2010-10-17	15X35	20	4	H. sanguineus	M	35	35	35	0
2010-10-17	15X35	20	6	H. sanguineus	F	35	35	35	0
2010-10-17	15X35	20	9	H. sanguineus	F	35	35	35	0
2010-10-17	15X35	20	11	H. sanguineus	F	35	35	35	0
2010-10-17	15X35	20	12	H. sanguineus	F	35	35	35	0
2010-10-19	15X35	20	3	H. sanguineus	F	35	35	15	1
2010-10-19	15X35	20	4	H. sanguineus	F	35	35	35	0
2010-10-19	15X35	20	5	H. sanguineus	F	35	35	35	0
2010-10-19	15X35	20	9	H. sanguineus	F	35	35	35	0
2010-10-19	15X35	20	10	H. sanguineus	F	35	35	35	0
2010-10-19	15X35	20	11	H. sanguineus	F	35	35	35	0
2010-10-19	15X35	20	13	H. sanguineus	F	35	35	out	1
2010-10-19	15X35	20	14	H. sanguineus	M	35	35	15	1
2010-10-19	15X35	20	17	H. sanguineus	M	35	35	out	1
2010-10-19	15X35	20	19	H. sanguineus	M	35	35	35	0
2010-10-22	15X35	20	14	H. sanguineus	M	35	35	35	0
2010-10-22	15X35	20	15	H. sanguineus	M	35	35	35	0
2010-10-22	15X35	20	16	H. sanguineus	M	35	35	out	1
2010-10-22	15X35	20	19	H. sanguineus	M	35	35	35	0
2010-11-15	15X35	20	1	H. sanguineus	M	35	35	out	1
2010-11-16	15X35	20	12	H. sanguineus	M	35	35	35	0
2010-11-18	15X35	20	1	H. sanguineus	M	35	35	35	0
2010-11-18	15X35	20	2	H. sanguineus	M	35	35	35	0
2010-11-18	15X35	20	3	H. sanguineus	M	35	35	35	0
2010-11-18	15X35	20	4	H. sanguineus	M	35	35	35	0
2010-10-11	5X15	20	12	H. sanguineus	M	5	5	5	0
2010-10-13	5X15	20	6	H. sanguineus	M	5	5	15	1
2010-10-13	5X15	20	7	H. sanguineus	M	5	5	out	1
2010-10-13	5X15	20	10	H. sanguineus	M	5	5	5	0
2010-10-13	5X15	20	11	H. sanguineus	M	5	5	out	1
2010-10-13	5X15	20	12	H. sanguineus	M	5	5	15	1
2010-10-13	5X15	20	13	H. sanguineus	M	5	5	15	1
2010-10-13	5X15	20	14	H. sanguineus	M	5	5	5	0
2010-10-13	5X15	20	15	H. sanguineus	F	5	5	5	0
2010-10-13	5X15	20	16	H. sanguineus	F	5	5	out	1
2010-10-13	5X15	20	19	H. sanguineus	F	5	5	out	1
2010-10-13	5X15	20	20	H. sanguineus	F	5	5	15	1
2010-10-13	5X15	20	21	H. sanguineus	F	5	5	5	0
2010-10-13	5X15	20	22	H. sanguineus	F	5	5	out	1
2010-10-13	5X15	20	23	H. sanguineus	F	5	5	out	1
2010-10-13	5X15	20	25	H. sanguineus	F	5	5	5	0
2010-10-16	5X15	20	3	H. sanguineus	M	5	5	5	0
2010-10-16	5X15	20	4	H. sanguineus	M	5	5	5	0
2010-10-16	5X15	20	5	H. sanguineus	M	5	5	5	0
2010-10-16	5X15	20	7	H. sanguineus	M	5	5	5	0
2010-10-16	5X15	20	11	H. sanguineus	M	5	5	15	1
2010-10-16	5X15	20	12	H. sanguineus	M	5	5	5	0
2010-10-16	5X15	20	13	H. sanguineus	M	5	5	5	0
2010-10-16	5X15	20	16	H. sanguineus	F	5	5	5	0
2010-10-16	5X15	20	18	H. sanguineus	F	5	5	5	0
2010-10-16	5X15	20	21	H. sanguineus	F	5	5	out	1
2010-10-16	5X15	20	23	H. sanguineus	F	5	5	5	0
2010-10-16	5X15	20	25	H. sanguineus	F	5	5	out	1
2010-11-18	5X15	20	6	H. sanguineus	F	5	5	5	0
2010-11-18	5X15	20	7	H. sanguineus	F	5	5	5	0
2010-11-18	5X15	20	8	H. sanguineus	F	5	5	out	1
2010-11-18	5X15	20	9	H. sanguineus	F	5	5	5	0
2010-10-11	5X15	20	9	H. sanguineus	M	5	15	15	0
2010-10-11	5X15	20	10	H. sanguineus	M	5	15	out	1
2010-10-11	5X15	20	11	H. sanguineus	M	5	15	15	0
2010-10-11	5X15	20	13	H. sanguineus	M	5	15	5	1
2010-10-13	5X15	20	8	H. sanguineus	M	5	15	15	0
2010-10-13	5X15	20	9	H. sanguineus	M	5	15	15	0
2010-10-13	5X15	20	17	H. sanguineus	F	5	15	15	0
2010-10-13	5X15	20	18	H. sanguineus	F	5	15	15	0
2010-10-13	5X15	20	24	H. sanguineus	F	5	15	15	0
2010-10-16	5X15	20	1	H. sanguineus	M	5	15	15	0
2010-10-16	5X15	20	2	H. sanguineus	M	5	15	15	0
2010-10-16	5X15	20	6	H. sanguineus	M	5	15	5	1
2010-10-16	5X15	20	8	H. sanguineus	M	5	15	15	0
2010-10-16	5X15	20	9	H. sanguineus	M	5	15	15	0
2010-10-16	5X15	20	10	H. sanguineus	M	5	15	15	0
2010-10-16	5X15	20	14	H. sanguineus	M	5	15	out	1
2010-10-16	5X15	20	15	H. sanguineus	F	5	15	15	0
2010-10-16	5X15	20	17	H. sanguineus	F	5	15	15	0
2010-10-16	5X15	20	19	H. sanguineus	F	5	15	15	0
2010-10-16	5X15	20	20	H. sanguineus	F	5	15	15	0
2010-10-16	5X15	20	22	H. sanguineus	F	5	15	15	0
2010-10-16	5X15	20	24	H. sanguineus	F	5	15	15	0
2010-10-07	5X15	20	1	H. sanguineus	M	35	5	out	1
2010-10-07	5X15	20	2	H. sanguineus	M	35	5	15	1
2010-10-07	5X15	20	4	H. sanguineus	M	35	5	out	1
2010-10-07	5X15	20	5	H. sanguineus	M	35	5	5	0
2010-10-07	5X15	20	7	H. sanguineus	M	35	5	out	1
2010-10-07	5X15	20	10	H. sanguineus	M	35	5	out	1
2010-10-07	5X15	20	11	H. sanguineus	M	35	5	5	0
2010-10-07	5X15	20	14	H. sanguineus	F	35	5	out	1
2010-10-07	5X15	20	15	H. sanguineus	F	35	5	5	0
2010-10-07	5X15	20	16	H. sanguineus	F	35	5	15	1
2010-10-07	5X15	20	18	H. sanguineus	F	35	5	5	0
2010-10-07	5X15	20	19	H. sanguineus	F	35	5	5	0
2010-10-07	5X15	20	21	H. sanguineus	F	35	5	5	0
2010-10-07	5X15	20	23	H. sanguineus	F	35	5	5	0
2010-10-07	5X15	20	24	H. sanguineus	F	35	5	5	0
2010-10-07	5X15	20	25	H. sanguineus	F	35	5	5	0
2010-10-11	5X15	20	1	H. sanguineus	M	35	5	out	1
2010-10-11	5X15	20	2	H. sanguineus	M	35	5	5	0
2010-10-11	5X15	20	5	H. sanguineus	M	35	5	out	1
2010-10-11	5X15	20	7	H. sanguineus	M	35	5	out	1
2010-10-11	5X15	20	8	H. sanguineus	M	35	5	5	0
2010-10-11	5X15	20	14	H. sanguineus	F	35	5	15	1
2010-10-11	5X15	20	15	H. sanguineus	F	35	5	15	1
2010-10-11	5X15	20	17	H. sanguineus	F	35	5	5	0
2010-10-11	5X15	20	18	H. sanguineus	F	35	5	15	1
2010-10-07	5X15	20	3	H. sanguineus	M	35	15	out	1
2010-10-07	5X15	20	6	H. sanguineus	M	35	15	15	0
2010-10-07	5X15	20	8	H. sanguineus	M	35	15	15	0
2010-10-07	5X15	20	9	H. sanguineus	M	35	15	15	0
2010-10-07	5X15	20	12	H. sanguineus	M	35	15	out	1
2010-10-07	5X15	20	13	H. sanguineus	F	35	15	out	1
2010-10-07	5X15	20	17	H. sanguineus	F	35	15	out	1
2010-10-07	5X15	20	20	H. sanguineus	F	35	15	15	0
2010-10-07	5X15	20	22	H. sanguineus	F	35	15	5	1
2010-10-11	5X15	20	3	H. sanguineus	M	35	15	out	1
2010-10-11	5X15	20	4	H. sanguineus	M	35	15	15	0
2010-10-11	5X15	20	6	H. sanguineus	M	35	15	out	1
2010-10-11	5X15	20	16	H. sanguineus	F	35	15	out	1
2010-10-11	5X15	20	19	H. sanguineus	F	35	15	15	0
2010-10-11	5X15	20	20	H. sanguineus	F	35	15	15	0
2010-10-11	5X15	20	21	H. sanguineus	F	35	15	15	0
2010-10-11	5X15	20	22	H. sanguineus	F	35	15	out	1
2010-10-11	5X15	20	23	H. sanguineus	F	35	15	15	0
2010-10-11	5X15	20	24	H. sanguineus	F	35	15	15	0
2010-10-11	5X15	20	25	H. sanguineus	F	35	15	15	0
2010-10-13	5X15	20	1	H. sanguineus	M	35	15	out	1
2010-10-13	5X15	20	2	H. sanguineus	M	35	15	out	1
2010-10-13	5X15	20	3	H. sanguineus	M	35	15	out	1
2010-10-13	5X15	20	4	H. sanguineus	M	35	15	out	1
2010-10-13	5X15	20	5	H. sanguineus	M	35	15	out	1
2010-10-01	5X35	20	7	H. sanguineus	M	5	5	5	0
2010-10-01	5X35	20	8	H. sanguineus	M	5	5	35	1
2010-10-01	5X35	20	9	H. sanguineus	M	5	5	35	1
2010-10-01	5X35	20	12	H. sanguineus	M	5	5	5	0
2010-10-01	5X35	20	17	H. sanguineus	M	5	5	5	0
2010-10-01	5X35	20	19	H. sanguineus	M	5	5	35	1
2010-10-01	5X35	20	20	H. sanguineus	M	5	5	out	1
2010-10-01	5X35	20	24	H. sanguineus	M	5	5	5	0
2010-10-01	5X35	20	25	H. sanguineus	M	5	5	35	1
2010-10-02	5X35	20	22	H. sanguineus	M	5	5	out	1
2010-10-02	5X35	20	23	H. sanguineus	M	5	5	5	0
2010-10-02	5X35	20	24	H. sanguineus	M	5	5	5	0
2010-10-04	5X35	20	20	H. sanguineus	F	5	5	out	1
2010-10-04	5X35	20	21	H. sanguineus	F	5	5	5	0
2010-10-04	5X35	20	22	H. sanguineus	F	5	5	out	1
2010-10-06	5X35	20	20	H. sanguineus	F	5	5	out	1
2010-10-06	5X35	20	21	H. sanguineus	F	5	5	5	0
2010-10-06	5X35	20	22	H. sanguineus	F	5	5	out	1
2010-11-15	5X35	20	2	H. sanguineus	F	5	5	35	1
2010-11-15	5X35	20	3	H. sanguineus	F	5	5	5	0
2010-11-15	5X35	20	4	H. sanguineus	F	5	5	5	0
2010-11-15	5X35	20	5	H. sanguineus	F	5	5	5	0
2010-11-15	5X35	20	6	H. sanguineus	F	5	5	5	0
2010-11-15	5X35	20	7	H. sanguineus	F	5	5	out	1
2010-10-01	5X35	20	10	H. sanguineus	M	5	35	35	0
2010-10-01	5X35	20	11	H. sanguineus	M	5	35	35	0
2010-10-01	5X35	20	13	H. sanguineus	M	5	35	35	0
2010-10-01	5X35	20	14	H. sanguineus	M	5	35	35	0
2010-10-01	5X35	20	15	H. sanguineus	M	5	35	35	0
2010-10-01	5X35	20	16	H. sanguineus	M	5	35	35	0
2010-10-01	5X35	20	18	H. sanguineus	M	5	35	35	0
2010-10-01	5X35	20	21	H. sanguineus	M	5	35	5	1
2010-10-01	5X35	20	22	H. sanguineus	M	5	35	35	0
2010-10-01	5X35	20	23	H. sanguineus	M	5	35	35	0
2010-10-02	5X35	20	20	H. sanguineus	M	5	35	35	0
2010-10-02	5X35	20	21	H. sanguineus	M	5	35	out	1
2010-10-02	5X35	20	25	H. sanguineus	M	5	35	35	0
2010-10-04	5X35	20	23	H. sanguineus	F	5	35	35	0
2010-10-04	5X35	20	24	H. sanguineus	F	5	35	35	0
2010-10-04	5X35	20	25	H. sanguineus	F	5	35	35	0
2010-10-06	5X35	20	23	H. sanguineus	F	5	35	35	0
2010-10-06	5X35	20	24	H. sanguineus	F	5	35	35	0
2010-10-06	5X35	20	25	H. sanguineus	F	5	35	35	0
2010-11-16	5X35	20	1	H. sanguineus	F	5	35	35	0
2010-11-16	5X35	20	2	H. sanguineus	F	5	35	35	0
2010-11-16	5X35	20	3	H. sanguineus	F	5	35	35	0
2010-11-16	5X35	20	4	H. sanguineus	F	5	35	35	0
2010-11-16	5X35	20	5	H. sanguineus	F	5	35	35	0
2010-11-16	5X35	20	6	H. sanguineus	F	5	35	out	1
2010-11-16	5X35	20	7	H. sanguineus	F	5	35	5	1
2010-08-21	5X35	20	1	H. sanguineus	M	35	5	35	1
2010-08-21	5X35	20	2	H. sanguineus	M	35	5	35	1
2010-08-21	5X35	20	3	H. sanguineus	M	35	5	5	0
2010-08-21	5X35	20	4	H. sanguineus	M	35	5	35	1
2010-08-21	5X35	20	5	H. sanguineus	M	35	5	35	1
2010-08-21	5X35	20	6	H. sanguineus	M	35	5	35	1
2010-08-21	5X35	20	7	H. sanguineus	M	35	5	35	1
2010-08-21	5X35	20	8	H. sanguineus	M	35	5	5	0
2010-09-01	5X35	20	1	H. sanguineus	M	35	5	5	0
2010-09-01	5X35	20	2	H. sanguineus	M	35	5	5	0
2010-09-01	5X35	20	3	H. sanguineus	M	35	5	5	0
2010-09-01	5X35	20	4	H. sanguineus	M	35	5	5	0
2010-09-01	5X35	20	5	H. sanguineus	M	35	5	35	1	in #7
2010-09-01	5X35	20	6	H. sanguineus	M	35	5	5	0
2010-09-01	5X35	20	7	H. sanguineus	M	35	5	35	1	with #5
2010-09-01	5X35	20	8	H. sanguineus	M	35	5	5	0
2010-10-01	5X35	20	2	H. sanguineus	F	35	5	5	0
2010-10-01	5X35	20	3	H. sanguineus	F	35	5	35	1
2010-10-01	5X35	20	5	H. sanguineus	F	35	5	5	0
2010-10-01	5X35	20	6	H. sanguineus	F	35	5	5	0
2010-10-02	5X35	20	5	H. sanguineus	F	35	5	5	0
2010-10-02	5X35	20	11	H. sanguineus	F	35	5	5	0
2010-10-02	5X35	20	12	H. sanguineus	F	35	5	5	0
2010-10-02	5X35	20	13	H. sanguineus	F	35	5	5	0
2010-10-02	5X35	20	15	H. sanguineus	F	35	5	5	0
2010-10-02	5X35	20	16	H. sanguineus	F	35	5	5	0
2010-10-02	5X35	20	17	H. sanguineus	F	35	5	5	0
2010-10-02	5X35	20	18	H. sanguineus	F	35	5	5	0
2010-10-02	5X35	20	19	H. sanguineus	F	35	5	35	1
2010-10-04	5X35	20	2	H. sanguineus	M	35	5	35	1
2010-10-04	5X35	20	6	H. sanguineus	M	35	5	5	0
2010-10-04	5X35	20	7	H. sanguineus	M	35	5	out	1
2010-10-04	5X35	20	10	H. sanguineus	M	35	5	out	1
2010-10-04	5X35	20	13	H. sanguineus	M	35	5	35	1
2010-10-04	5X35	20	16	H. sanguineus	M	35	5	out	1
2010-10-04	5X35	20	17	H. sanguineus	M	35	5	35	1
2010-10-04	5X35	20	18	H. sanguineus	M	35	5	35	1
2010-10-04	5X35	20	19	H. sanguineus	M	35	5	5	0
2010-10-06	5X35	20	2	H. sanguineus	M	35	5	out	1
2010-10-06	5X35	20	7	H. sanguineus	M	35	5	out	1
2010-10-06	5X35	20	10	H. sanguineus	M	35	5	out	1
2010-10-06	5X35	20	13	H. sanguineus	M	35	5	5	0
2010-10-06	5X35	20	16	H. sanguineus	M	35	5	out	1
2010-10-06	5X35	20	17	H. sanguineus	M	35	5	out	1
2010-10-06	5X35	20	18	H. sanguineus	M	35	5	out	1
2010-10-06	5X35	20	19	H. sanguineus	M	35	5	5	0
2010-08-27	5X35	20	1	H. sanguineus	M	35	35	35	0
2010-08-27	5X35	20	2	H. sanguineus	M	35	35	35	0
2010-08-27	5X35	20	3	H. sanguineus	M	35	35	5	1
2010-08-27	5X35	20	4	H. sanguineus	M	35	35	35	0
2010-08-27	5X35	20	5	H. sanguineus	M	35	35	out	1
2010-08-27	5X35	20	6	H. sanguineus	M	35	35	out	1
2010-08-27	5X35	20	7	H. sanguineus	M	35	35	35	0
2010-08-27	5X35	20	8	H. sanguineus	M	35	35	out	1
2010-10-01	5X35	20	1	H. sanguineus	F	35	35	35	0
2010-10-01	5X35	20	4	H. sanguineus	F	35	35	35	0
2010-10-02	5X35	20	1	H. sanguineus	F	35	35	5	1
2010-10-02	5X35	20	2	H. sanguineus	F	35	35	35	0
2010-10-02	5X35	20	3	H. sanguineus	F	35	35	5	1
2010-10-02	5X35	20	4	H. sanguineus	F	35	35	35	0
2010-10-02	5X35	20	6	H. sanguineus	F	35	35	35	0
2010-10-02	5X35	20	7	H. sanguineus	F	35	35	35	0
2010-10-02	5X35	20	8	H. sanguineus	F	35	35	35	0
2010-10-02	5X35	20	9	H. sanguineus	F	35	35	35	0
2010-10-02	5X35	20	10	H. sanguineus	F	35	35	5	1
2010-10-02	5X35	20	14	H. sanguineus	F	35	35	35	0
2010-10-04	5X35	20	1	H. sanguineus	M	35	35	35	0
2010-10-04	5X35	20	3	H. sanguineus	M	35	35	35	0
2010-10-04	5X35	20	4	H. sanguineus	M	35	35	35	0
2010-10-04	5X35	20	5	H. sanguineus	M	35	35	35	0
2010-10-04	5X35	20	8	H. sanguineus	M	35	35	out	1
2010-10-04	5X35	20	9	H. sanguineus	M	35	35	35	0
2010-10-04	5X35	20	11	H. sanguineus	M	35	35	35	0
2010-10-04	5X35	20	12	H. sanguineus	M	35	35	out	1
2010-10-04	5X35	20	14	H. sanguineus	M	35	35	out	1
2010-10-04	5X35	20	15	H. sanguineus	M	35	35	35	0
2010-10-06	5X35	20	1	H. sanguineus	M	35	35	35	0
2010-10-06	5X35	20	3	H. sanguineus	M	35	35	out	1
2010-10-06	5X35	20	4	H. sanguineus	M	35	35	35	0
2010-10-06	5X35	20	5	H. sanguineus	M	35	35	35	0
2010-10-06	5X35	20	8	H. sanguineus	M	35	35	35	0
2010-10-06	5X35	20	9	H. sanguineus	M	35	35	35	0
2010-10-06	5X35	20	11	H. sanguineus	M	35	35	out	1
2010-10-06	5X35	20	12	H. sanguineus	M	35	35	out	1
2010-10-06	5X35	20	14	H. sanguineus	M	35	35	out	1
2010-10-06	5X35	20	15	H. sanguineus	M	35	35	out	1
